# Supplementary material for: Diagnostic and Prognostic Significance of Chemokines in Head and Neck Cancers: A Systematic Review and Meta-Analysis
Source: Cancers (Basel). 2026 Apr 30;18(9):1437. doi: 10.3390/cancers18091437 (PMC13162777; doi:10.3390/cancers18091437)
Supplement: Supplementary file 1 [file cancers-18-01437-s001.zip]

Archive with 1 entries (1 files):
- cancers-4184413-supplementary.pdf
